# Supplementary material for: Molecular basis for glycan recognition and reaction priming of eukaryotic oligosaccharyltransferase
Source: Nat Commun. 2022 Nov 26;13:7296. doi: 10.1038/s41467-022-35067-x (PMC9701220; doi:10.1038/s41467-022-35067-x)
Supplement: Supplementary file 4 — Source Data [file 41467_2022_35067_MOESM4_ESM.xlsx]

## Sheet: Sheet1
	GN			GN2			GN2M5			GN2M9			GN2M9G3
0	0	0	0	0	0	0	0	0	0	0	0	0	0	0	0
2	0	0	0	2.96	3.37	3.405	2.5225	3.37	3.3625	0.83	0.6425	0.8675	5.4325	6.465	6.485
5	0	0	0	6.6325	7.13	6.5475	6.4925	7.13	6.9425	2.345	2.3825	2.295	11.87	13.1725	12.7375
10	0	0	0	12.2175	10.99	12.5	12.5325	10.99	13.605	5.04	4.795	4.785	19.92	18.9	19.5675
15	0	0	0	14.88	15.9275	14.9175	16.76	15.9275	18.17	7.0575	7.73	7.2925	21.315	21.975	21.075
20	0	0	0	17.39	18.06	18.8975	19.6975	18.06	21.455	9.64	9.83	9.9025	21.4075	22.7	21.85
30	0	0	0	21.19	20.91	21.5825	23.625	20.91	24.19	13.22	14.45	13.86	22.455	24.4575	22.29
60	0	0	0	25	24.87	25	25	24.87	25	20.58	21.57	21.015	23.2575	25	24.0575
Triplicates of turnover rate determination for each LLO
